# Supplementary material for: ﻿A study of Anthaxia subgen. Thailandia Bílý, 1990 from China (Coleoptera, Buprestidae, Buprestinae)
Source: Zookeys. 2023 Mar 21;1154:149–57. doi: 10.3897/zookeys.1154.97316 (PMC10207931; doi:10.3897/zookeys.1154.97316)
Supplement: XML Treatment for Subgenus Thailandia [file zookeys.1154.97316-treatment1.xml]

<!DOCTYPE tp:taxon-treatment
  PUBLIC "-//TaxonX//DTD Taxonomic Treatment Publishing DTD v0 20100105//EN" "tax-treatment-NSO.dtd">
<tp:taxon-treatment xmlns:tp="http://www.plazi.org/taxpub"><tp:treatment-meta><kwd-group><label>Taxon classification</label><kwd>
                <named-content content-type="kingdom">Animalia</named-content>
              </kwd><kwd>
                <named-content content-type="order">Coleoptera</named-content>
              </kwd><kwd>
                <named-content content-type="family">Buprestidae</named-content>
              </kwd></kwd-group><mixed-citation publication-type="journal"><person-group><name><surname>Qi</surname><given-names>Zhihao</given-names></name><name><surname>Ai</surname><given-names>Hongmu</given-names></name><name><surname>He</surname><given-names>Xueyou</given-names></name><name><surname>Su</surname><given-names>Rongxiang</given-names></name><name><surname>Cai</surname><given-names>Shouping</given-names></name><name><surname>Song</surname><given-names>Haitian</given-names></name></person-group><article-title>﻿A study of <italic><tp:taxon-name><tp:taxon-name-part taxon-name-part-type="genus" reg="Anthaxia">Anthaxia</tp:taxon-name-part></tp:taxon-name></italic> subgen. <italic><tp:taxon-name><tp:taxon-name-part taxon-name-part-type="genus" reg="Anthaxia"/><tp:taxon-name-part taxon-name-part-type="subgenus" reg="Thailandia">Thailandia</tp:taxon-name-part></tp:taxon-name></italic> Bílý, 1990 from China (<tp:taxon-name><tp:taxon-name-part taxon-name-part-type="order">Coleoptera</tp:taxon-name-part></tp:taxon-name>, <tp:taxon-name><tp:taxon-name-part taxon-name-part-type="family">Buprestidae</tp:taxon-name-part></tp:taxon-name>, <tp:taxon-name><tp:taxon-name-part taxon-name-part-type="subfamily">Buprestinae</tp:taxon-name-part></tp:taxon-name>)</article-title><source>Zookeys</source><day>21</day><month>03</month><year>2023</year><volume>1154</volume><fpage>149</fpage><lpage>157</lpage><pub-id pub-id-type="doi">10.3897/zookeys.1154.97316</pub-id></mixed-citation></tp:treatment-meta><tp:nomenclature><label>﻿</label><tp:taxon-name>
              <object-id xmlns:xlink="http://www.w3.org/1999/xlink" content-type="arpha" xlink:type="simple">A2973CEE-8296-55EA-A4AC-833F6A292A21</object-id>
              <tp:taxon-name-part taxon-name-part-type="infraspecific-rank">Subgenus</tp:taxon-name-part>
              <tp:taxon-name-part taxon-name-part-type="subgenus" reg="Thailandia">Thailandia</tp:taxon-name-part>
            </tp:taxon-name><tp:taxon-authority>Bílý, 1990</tp:taxon-authority></tp:nomenclature><tp:treatment-sec sec-type="type species" id="SECID0EEBAE"><title>Type species.</title><p><tp:taxon-name><tp:taxon-name-part taxon-name-part-type="genus" reg="Anthaxia">Anthaxia</tp:taxon-name-part> (<tp:taxon-name-part taxon-name-part-type="subgenus" reg="Thailandia">Thailandia</tp:taxon-name-part>) <tp:taxon-name-part taxon-name-part-type="species" reg="paradoxa">paradoxa</tp:taxon-name-part></tp:taxon-name> (Bílý, 1990).</p></tp:treatment-sec></tp:taxon-treatment>
