# Supplementary material for: ﻿A study of Anthaxia subgen. Thailandia Bílý, 1990 from China (Coleoptera, Buprestidae, Buprestinae)
Source: Zookeys. 2023 Mar 21;1154:149–57. doi: 10.3897/zookeys.1154.97316 (PMC10207931; doi:10.3897/zookeys.1154.97316)
Supplement: XML Treatment for Anthaxia (Thailandia) svatoplukbilyi [file zookeys.1154.97316-treatment2.xml]

<!DOCTYPE tp:taxon-treatment
  PUBLIC "-//TaxonX//DTD Taxonomic Treatment Publishing DTD v0 20100105//EN" "tax-treatment-NSO.dtd">
<tp:taxon-treatment xmlns:tp="http://www.plazi.org/taxpub"><tp:treatment-meta><kwd-group><label>Taxon classification</label><kwd>
                <named-content content-type="kingdom">Animalia</named-content>
              </kwd><kwd>
                <named-content content-type="order">Coleoptera</named-content>
              </kwd><kwd>
                <named-content content-type="family">Buprestidae</named-content>
              </kwd></kwd-group><mixed-citation publication-type="journal"><person-group><name><surname>Qi</surname><given-names>Zhihao</given-names></name><name><surname>Ai</surname><given-names>Hongmu</given-names></name><name><surname>He</surname><given-names>Xueyou</given-names></name><name><surname>Su</surname><given-names>Rongxiang</given-names></name><name><surname>Cai</surname><given-names>Shouping</given-names></name><name><surname>Song</surname><given-names>Haitian</given-names></name></person-group><article-title>﻿A study of <italic><tp:taxon-name><tp:taxon-name-part taxon-name-part-type="genus" reg="Anthaxia">Anthaxia</tp:taxon-name-part></tp:taxon-name></italic> subgen. <italic><tp:taxon-name><tp:taxon-name-part taxon-name-part-type="genus" reg="Anthaxia"/><tp:taxon-name-part taxon-name-part-type="subgenus" reg="Thailandia">Thailandia</tp:taxon-name-part></tp:taxon-name></italic> Bílý, 1990 from China (<tp:taxon-name><tp:taxon-name-part taxon-name-part-type="order">Coleoptera</tp:taxon-name-part></tp:taxon-name>, <tp:taxon-name><tp:taxon-name-part taxon-name-part-type="family">Buprestidae</tp:taxon-name-part></tp:taxon-name>, <tp:taxon-name><tp:taxon-name-part taxon-name-part-type="subfamily">Buprestinae</tp:taxon-name-part></tp:taxon-name>)</article-title><source>Zookeys</source><day>21</day><month>03</month><year>2023</year><volume>1154</volume><fpage>149</fpage><lpage>157</lpage><pub-id pub-id-type="doi">10.3897/zookeys.1154.97316</pub-id></mixed-citation></tp:treatment-meta><tp:nomenclature><label>﻿</label><tp:taxon-name><object-id xmlns:xlink="http://www.w3.org/1999/xlink" content-type="arpha" xlink:type="simple">4D783A30-B05E-5AB0-A01D-822A06A21E03</object-id><tp:taxon-name-part taxon-name-part-type="genus" reg="Anthaxia">Anthaxia</tp:taxon-name-part> (<tp:taxon-name-part taxon-name-part-type="subgenus" reg="Thailandia">Thailandia</tp:taxon-name-part>) <tp:taxon-name-part taxon-name-part-type="species" reg="svatoplukbilyi">svatoplukbilyi</tp:taxon-name-part><object-id xmlns:xlink="http://www.w3.org/1999/xlink" content-type="zoobank" xlink:type="simple">https://zoobank.org/FE47A429-B906-4BB6-8691-9BDA9D1A3516</object-id></tp:taxon-name><tp:taxon-authority>Qi &amp; Song</tp:taxon-authority><tp:taxon-status xmlns:xlink="http://www.w3.org/1999/xlink" xlink:type="simple">sp. nov.</tp:taxon-status><xref ref-type="fig" rid="F1">Figs 1</xref><xref ref-type="fig" rid="F2">, 2</xref></tp:nomenclature><tp:treatment-sec sec-type="type locality" id="SECID0EMDAE"><title>Type locality.</title><p>China, Guangxi Zhuang Autonomous Region, Baise City, Leye County, Yachang Township, Ergou Mountain.</p></tp:treatment-sec><tp:treatment-sec sec-type="Type specimen" id="SECID0ERDAE"><title>Type specimen.</title><p><bold><italic>Holotype</italic></bold> ♂ (<abbrev xmlns:xlink="http://www.w3.org/1999/xlink" content-type="institution" xlink:title="Fujian Academy of Forestry, Fuzhou, China" id="ABBRID0E3DAE" xlink:type="simple">FAF</abbrev>): China, Guangxi Zhuang Autonomous Region, Baise City [百色市], Leye County [乐业县], Yachang Township [雅长乡], Ergou Mountain [二沟], alt. 1200 m, 18.VII.2020, Ming-Biao Li leg.</p></tp:treatment-sec><tp:treatment-sec sec-type="description" id="SECID0EBEAE"><title>Description of holotype.</title><p>Well preserved ♂ specimen. Length 5.41 mm, width 1.60 mm, length/width ratio: 3.4; aedeagus length: 1.55 mm, width: 0.31 mm, length/width ratio: 5.1.</p><p><bold><italic>Body</italic></bold> (Fig. <xref ref-type="fig" rid="F1">1A, B</xref>) small, elongate, spindle-shaped, whole body densely punctate; dorsal surface bicolour: light part metallic yellow to golden green and dark part metallic dark violet to black; most of ventral surface golden green, end of abdomen nearly black.</p><fig id="F1" position="float" orientation="portrait"><object-id xmlns:xlink="http://www.w3.org/1999/xlink" content-type="doi" xlink:type="simple">10.3897/zookeys.1154.97316.figure1</object-id><object-id xmlns:xlink="http://www.w3.org/1999/xlink" content-type="arpha" xlink:type="simple">F965C605-1974-5697-973C-30F71C80CB46</object-id><label>Figure 1.</label><caption><p>Habitus of <tp:taxon-name><tp:taxon-name-part taxon-name-part-type="genus" reg="Anthaxia">Anthaxia</tp:taxon-name-part> (<tp:taxon-name-part taxon-name-part-type="subgenus" reg="Thailandia">Thailandia</tp:taxon-name-part>) <tp:taxon-name-part taxon-name-part-type="species" reg="svatoplukbilyi">svatoplukbilyi</tp:taxon-name-part></tp:taxon-name> Qi &amp; Song, sp. nov. (holotype) <bold>A</bold> dorsal view <bold>B</bold> ventral view. Scale bar: 1 mm.</p></caption><graphic xmlns:xlink="http://www.w3.org/1999/xlink" xlink:href="zookeys-1154-149_article-97316__-g001.jpg" position="float" orientation="portrait" xlink:type="simple" id="oo_827968.jpg"><uri content-type="original_file" xlink:type="simple">https://binary.pensoft.net/fig/827968</uri></graphic></fig><p><bold><italic>Head</italic></bold> (Fig. <xref ref-type="fig" rid="F2">2A–D</xref>) large, transverse, wider than anterior pronotal margin; most part golden green, posterior part nearly black. Frons (Fig. <xref ref-type="fig" rid="F2">2C</xref>) slightly convex, vertex 1.6× as wide as width of eye, with distinct white pubescence. Eyes large, ocular distance wide, lateral margins distinct convex, inner margins strongly concave at base. Sculpture of head homogeneous, consisting of small, dense, oval to polygonal cells. Antennae (Fig. <xref ref-type="fig" rid="F2">2B</xref>) compact and setose with 11 antennomeres, the length of antenna shorter than the total length of head and pronotum; 1<sup>st</sup> antennomere longest, pear-shaped, 3.0× as long as wide, 2<sup>nd</sup> antennomere subcylindrical, 1.7× as long as wide, 3<sup>rd</sup> antennomere weakly triangular, 1.8× as long as wide, antennomeres 4–10 rhomboid, 1.1–1.5× as long as wide (not in the order of the antennomeres), terminal antennomere slightly ovoid, 1.9× as long as wide; antennomeres 1–6 in dorsal view golden green, antennomeres 7–11 in dorsal view black. Mentum (Fig. <xref ref-type="fig" rid="F2">2D</xref>) small, nearly trapezoidal, golden green. Maxillae yellowish brown, maxillar palpi golden green.</p><fig id="F2" position="float" orientation="portrait"><object-id xmlns:xlink="http://www.w3.org/1999/xlink" content-type="doi" xlink:type="simple">10.3897/zookeys.1154.97316.figure2</object-id><object-id xmlns:xlink="http://www.w3.org/1999/xlink" content-type="arpha" xlink:type="simple">634AD220-F071-5FD7-AAB8-9DCC57A9E546</object-id><label>Figure 2.</label><caption><p>Detail features of <tp:taxon-name><tp:taxon-name-part taxon-name-part-type="genus" reg="Anthaxia">Anthaxia</tp:taxon-name-part> (<tp:taxon-name-part taxon-name-part-type="subgenus" reg="Thailandia">Thailandia</tp:taxon-name-part>) <tp:taxon-name-part taxon-name-part-type="species" reg="svatoplukbilyi">svatoplukbilyi</tp:taxon-name-part></tp:taxon-name> Qi &amp; Song, sp. nov. (holotype) <bold>A</bold> dorsal view of head, pronotum and scutellum <bold>B</bold> dorsal view of right antennae <bold>C</bold> frontal view of head <bold>D</bold> mentum <bold>E</bold> prosternal process <bold>F</bold> dorsal view of right metatibia <bold>G</bold> anal ventrite <bold>H</bold> dorsal view of aedeagus (left: parameres, right: medial lobe). Scale bars: 0.2 mm.</p></caption><graphic xmlns:xlink="http://www.w3.org/1999/xlink" xlink:href="zookeys-1154-149_article-97316__-g002.jpg" position="float" orientation="portrait" xlink:type="simple" id="oo_827969.jpg"><uri content-type="original_file" xlink:type="simple">https://binary.pensoft.net/fig/827969</uri></graphic></fig><p><bold><italic>Pronotum</italic></bold> (Fig. <xref ref-type="fig" rid="F2">2A</xref>) short, 1.5× as wide as long, sculpture consisting of elongate, transverse, irregular cells in middle and rounded cells on both sides, cells without central grains; anterior margin curved, gently convex in the middle; posterior margin widely arcuate with a row of small, dense teeth; lateral margins slightly curved, weakly convergent near base; laterobasal pronotal depressions absent; pronotum golden green with two longitudinal, broad, distinct, black stripes nearly reaching both anterior and posterior pronotal margins, with an indistinct boundary between the two stripes (midline).</p><p><bold><italic>Scutellum</italic></bold> (Fig. <xref ref-type="fig" rid="F2">2A</xref>) small, subpentagonal, with several wrinkles and more finely microsculptured; the whole dark and slightly golden green.</p><p><bold><italic>Elytra</italic></bold> (Fig. <xref ref-type="fig" rid="F1">1A</xref>) elongate, spindle-shaped, 2.4× as long as wide, elytral sculpture almost homogeneous, consisting of fine, dense, simple punctures; lateral margins gradually narrowed from apical third and finely serrate, apex rounded. Anterior half of elytron mainly light (metallic yellow to golden green), with two large, basal, black spots; apical half of elytron mainly dark (dark violet to black), with wide, golden-green stripes along the lateral margins.</p><p><bold><italic>Legs</italic></bold> lustrous, with dense, short setae. Protibiae slightly curved inward; metatibiae (Fig. <xref ref-type="fig" rid="F2">2F</xref>) not modified, without teeth along inner margin.</p><p><bold><italic>Ventral side</italic></bold> (Fig. <xref ref-type="fig" rid="F1">1B</xref>) lustrous with dense, white setae; sternal part with ocellate sculpture; cells without central grains, each one with a white pubescence; prosternal process (Fig. <xref ref-type="fig" rid="F2">2E</xref>) widely expanded behind procoxae and sharply pointed apically (apical denticle), with two lateral dents at base of apex dent; lateral dents more obtuse than apical one. Abdominal ventrites with ocellate sculpture gradually smaller and darker apically; anal ventrite (Fig. <xref ref-type="fig" rid="F2">2G</xref>) lateral margins serrate, not notched at tip.</p><p><bold><italic>Aedeagus</italic></bold> (Fig. <xref ref-type="fig" rid="F2">2H</xref>) subparallel, apexes of parameres sharp and translucent, apical portion of each paramere lateral expand with one sharp outer tooth, base of the extension part translucent and completely surrounded by black chitinous parts (red arrows in Fig. <xref ref-type="fig" rid="F2">2H</xref>); medial lobe roughly serrate laterally, moderately acuminate apically.</p></tp:treatment-sec><tp:treatment-sec sec-type="etymology" id="SECID0EXMAE"><title>Etymology.</title><p>This species is named in memory of the eminent Czech coleopterist, the late Dr Svatopluk Bílý, an excellent taxonomist in buprestid beetles. He helped us greatly and encouraged us in our work.</p></tp:treatment-sec><tp:treatment-sec sec-type="distribution" id="SECID0EPNAE"><title>Distribution.</title><p>China (Guangxi).</p></tp:treatment-sec><tp:treatment-sec sec-type="diagnosis" id="SECID0EUNAE"><title>Diagnosis.</title><p>In addition to the new species, the subgenus <tp:taxon-name><tp:taxon-name-part taxon-name-part-type="genus" reg="Anthaxia"/><tp:taxon-name-part taxon-name-part-type="subgenus" reg="Thailandia">Thailandia</tp:taxon-name-part></tp:taxon-name> contains six other species: <tp:taxon-name><tp:taxon-name-part taxon-name-part-type="genus" reg="Anthaxia">A.</tp:taxon-name-part> (<tp:taxon-name-part taxon-name-part-type="subgenus" reg="Thailandia">T.</tp:taxon-name-part>) <tp:taxon-name-part taxon-name-part-type="species" reg="capitata">capitata</tp:taxon-name-part></tp:taxon-name> Kerremans, 1892, <tp:taxon-name><tp:taxon-name-part taxon-name-part-type="genus" reg="Anthaxia">A.</tp:taxon-name-part> (<tp:taxon-name-part taxon-name-part-type="subgenus" reg="Thailandia">T.</tp:taxon-name-part>) <tp:taxon-name-part taxon-name-part-type="species" reg="paradoxa">paradoxa</tp:taxon-name-part></tp:taxon-name> (Bílý, 1990), <tp:taxon-name><tp:taxon-name-part taxon-name-part-type="genus" reg="Anthaxia">A.</tp:taxon-name-part> (<tp:taxon-name-part taxon-name-part-type="subgenus" reg="Thailandia">T.</tp:taxon-name-part>) <tp:taxon-name-part taxon-name-part-type="species" reg="phyllanthi">phyllanthi</tp:taxon-name-part></tp:taxon-name> Obenberger, 1956, <tp:taxon-name><tp:taxon-name-part taxon-name-part-type="genus" reg="Anthaxia">A.</tp:taxon-name-part> (<tp:taxon-name-part taxon-name-part-type="subgenus" reg="Thailandia">T.</tp:taxon-name-part>) <tp:taxon-name-part taxon-name-part-type="species" reg="rondoni">rondoni</tp:taxon-name-part></tp:taxon-name> Baudon, 1962, <tp:taxon-name><tp:taxon-name-part taxon-name-part-type="genus" reg="Anthaxia">A.</tp:taxon-name-part> (<tp:taxon-name-part taxon-name-part-type="subgenus" reg="Thailandia">T.</tp:taxon-name-part>) <tp:taxon-name-part taxon-name-part-type="species" reg="siamensis">siamensis</tp:taxon-name-part></tp:taxon-name> Bílý, 2005 and <tp:taxon-name><tp:taxon-name-part taxon-name-part-type="genus" reg="Anthaxia">A.</tp:taxon-name-part> (<tp:taxon-name-part taxon-name-part-type="subgenus" reg="Thailandia">T.</tp:taxon-name-part>) <tp:taxon-name-part taxon-name-part-type="species" reg="svobodai">svobodai</tp:taxon-name-part></tp:taxon-name> Bílý, 2005. Of these, <tp:taxon-name><tp:taxon-name-part taxon-name-part-type="genus" reg="Anthaxia">A.</tp:taxon-name-part> (<tp:taxon-name-part taxon-name-part-type="subgenus" reg="Thailandia">T.</tp:taxon-name-part>) <tp:taxon-name-part taxon-name-part-type="species" reg="rondoni">rondoni</tp:taxon-name-part></tp:taxon-name> is the one most similar to <tp:taxon-name><tp:taxon-name-part taxon-name-part-type="genus" reg="Anthaxia">A.</tp:taxon-name-part> (<tp:taxon-name-part taxon-name-part-type="subgenus" reg="Thailandia">T.</tp:taxon-name-part>) <tp:taxon-name-part taxon-name-part-type="species" reg="svatoplukbilyi">svatoplukbilyi</tp:taxon-name-part></tp:taxon-name> Qi &amp; Song, sp. nov. The following set of characters will help to recognize this new species more precisely from <tp:taxon-name><tp:taxon-name-part taxon-name-part-type="genus" reg="Anthaxia">A.</tp:taxon-name-part> (<tp:taxon-name-part taxon-name-part-type="subgenus" reg="Thailandia">T.</tp:taxon-name-part>) <tp:taxon-name-part taxon-name-part-type="species" reg="rondoni">rondoni</tp:taxon-name-part></tp:taxon-name>: 1) elytra 2.4× as long as wide, rather than 2.1–2.3×; 2) pronotum with two weakly limited black stripes nearly reaching both anterior and posterior pronotal margins (Fig. <xref ref-type="fig" rid="F2">2A</xref>), rather than with two small, black, slightly elongate, well-limited spots not reaching both anterior and posterior pronotal margins (Fig. <xref ref-type="fig" rid="F3">3A</xref>); 3) scutellum almost dark rather than metallic green or metallic blue; 4) base of apical extension part of each paramere with a small longitudinal translucent stripe completely surrounded by the black chitinous part (red arrow in Fig. <xref ref-type="fig" rid="F2">2H</xref>), rather than partly surrounded by the black chitinous part with an obvious gap near lateral tooth (see <xref ref-type="bibr" rid="B8">Bílý 2019</xref>: fig. 75). It is easier to separate the new species from the other related species: 1) bicoloured, rather than unicoloured as in <tp:taxon-name><tp:taxon-name-part taxon-name-part-type="genus" reg="Anthaxia">A.</tp:taxon-name-part> (<tp:taxon-name-part taxon-name-part-type="subgenus" reg="Thailandia">T.</tp:taxon-name-part>) <tp:taxon-name-part taxon-name-part-type="species" reg="paradoxa">paradoxa</tp:taxon-name-part></tp:taxon-name>; 2) elytra with two large, nearly oval, basal, black spots, rather than without two large, basal, black spots as in <tp:taxon-name><tp:taxon-name-part taxon-name-part-type="genus" reg="Anthaxia">A.</tp:taxon-name-part> (<tp:taxon-name-part taxon-name-part-type="subgenus" reg="Thailandia">T.</tp:taxon-name-part>) <tp:taxon-name-part taxon-name-part-type="species" reg="capitata">capitata</tp:taxon-name-part></tp:taxon-name>, <tp:taxon-name><tp:taxon-name-part taxon-name-part-type="genus" reg="Anthaxia">A.</tp:taxon-name-part> (<tp:taxon-name-part taxon-name-part-type="subgenus" reg="Thailandia">T.</tp:taxon-name-part>) <tp:taxon-name-part taxon-name-part-type="species" reg="paradoxa">paradoxa</tp:taxon-name-part></tp:taxon-name>, <tp:taxon-name><tp:taxon-name-part taxon-name-part-type="genus" reg="Anthaxia">A.</tp:taxon-name-part> (<tp:taxon-name-part taxon-name-part-type="subgenus" reg="Thailandia">T.</tp:taxon-name-part>) <tp:taxon-name-part taxon-name-part-type="species" reg="phyllanthi">phyllanthi</tp:taxon-name-part></tp:taxon-name>, <tp:taxon-name><tp:taxon-name-part taxon-name-part-type="genus" reg="Anthaxia">A.</tp:taxon-name-part> (<tp:taxon-name-part taxon-name-part-type="subgenus" reg="Thailandia">T.</tp:taxon-name-part>) <tp:taxon-name-part taxon-name-part-type="species" reg="siamensis">siamensis</tp:taxon-name-part></tp:taxon-name> and <tp:taxon-name><tp:taxon-name-part taxon-name-part-type="genus" reg="Anthaxia">A.</tp:taxon-name-part> (<tp:taxon-name-part taxon-name-part-type="subgenus" reg="Thailandia">T.</tp:taxon-name-part>) <tp:taxon-name-part taxon-name-part-type="species" reg="svobodai">svobodai</tp:taxon-name-part></tp:taxon-name>; 3) metatibiae without teeth on inner margin, rather than with some teeth on inner margin as in <tp:taxon-name><tp:taxon-name-part taxon-name-part-type="genus" reg="Anthaxia">A.</tp:taxon-name-part> (<tp:taxon-name-part taxon-name-part-type="subgenus" reg="Thailandia">T.</tp:taxon-name-part>) <tp:taxon-name-part taxon-name-part-type="species" reg="capitata">capitata</tp:taxon-name-part></tp:taxon-name>, <tp:taxon-name><tp:taxon-name-part taxon-name-part-type="genus" reg="Anthaxia">A.</tp:taxon-name-part> (<tp:taxon-name-part taxon-name-part-type="subgenus" reg="Thailandia">T.</tp:taxon-name-part>) <tp:taxon-name-part taxon-name-part-type="species" reg="phyllanthi">phyllanthi</tp:taxon-name-part></tp:taxon-name> and <tp:taxon-name><tp:taxon-name-part taxon-name-part-type="genus" reg="Anthaxia">A.</tp:taxon-name-part> (<tp:taxon-name-part taxon-name-part-type="subgenus" reg="Thailandia">T.</tp:taxon-name-part>) <tp:taxon-name-part taxon-name-part-type="species" reg="svobodai">svobodai</tp:taxon-name-part></tp:taxon-name>. Moreover, the combination of characters of the male genitalia of the new species differs from all other known species.</p></tp:treatment-sec><tp:treatment-sec sec-type="remarks" id="SECID0EJZAE"><title>Remarks.</title><p>This new species is difficult to collect, and females, variation, and the host plant are all unknown.</p></tp:treatment-sec><tp:treatment-sec><!--Section generated to contain objects referenced in tp:taxon-treatment.--><fig id="F3" position="float" orientation="portrait"><object-id xmlns:xlink="http://www.w3.org/1999/xlink" content-type="doi" xlink:type="simple">10.3897/zookeys.1154.97316.figure3</object-id><object-id xmlns:xlink="http://www.w3.org/1999/xlink" content-type="arpha" xlink:type="simple">E521D6CE-84DF-509A-BE24-F1F6FA13BB71</object-id><label>Figure 3.</label><caption><p>Female habitus of <tp:taxon-name><tp:taxon-name-part taxon-name-part-type="genus" reg="Anthaxia">Anthaxia</tp:taxon-name-part> (<tp:taxon-name-part taxon-name-part-type="subgenus" reg="Thailandia">Thailandia</tp:taxon-name-part>) <tp:taxon-name-part taxon-name-part-type="species" reg="rondoni">rondoni</tp:taxon-name-part></tp:taxon-name> Baudon, 1962 (Yunnan) <bold>A</bold> dorsal view <bold>B</bold> ventral view <bold>C</bold> anal ventrite. Scale bars: 1 mm (<bold>A, B</bold>), 0.2 mm (<bold>C</bold>).</p></caption><graphic xmlns:xlink="http://www.w3.org/1999/xlink" xlink:href="zookeys-1154-149_article-97316__-g003.jpg" position="float" orientation="portrait" xlink:type="simple" id="oo_827970.jpg"><uri content-type="original_file" xlink:type="simple">https://binary.pensoft.net/fig/827970</uri></graphic></fig></tp:treatment-sec><ref-list><ref id="B8"><mixed-citation xmlns:xlink="http://www.w3.org/1999/xlink" xlink:type="simple"><person-group><name name-style="western"><surname>Bílý</surname><given-names>S</given-names></name></person-group> (<year>2019</year>) <article-title>Subgeneric classification of the genus <italic><tp:taxon-name><tp:taxon-name-part taxon-name-part-type="genus">Anthaxia</tp:taxon-name-part></tp:taxon-name></italic> Eschscholtz, 1829 (<tp:taxon-name><tp:taxon-name-part taxon-name-part-type="order">Coleoptera</tp:taxon-name-part></tp:taxon-name>: <tp:taxon-name><tp:taxon-name-part taxon-name-part-type="family">Buprestidae</tp:taxon-name-part></tp:taxon-name>: <tp:taxon-name><tp:taxon-name-part taxon-name-part-type="tribe">Anthaxiini</tp:taxon-name-part></tp:taxon-name>).</article-title><source>Zootaxa</source><volume>4568</volume>(<issue>2</issue>): <fpage>261</fpage>–<lpage>278</lpage>. <ext-link xlink:href="10.11646/zootaxa.4568.2.3" ext-link-type="doi" xlink:type="simple">https://doi.org/10.11646/zootaxa.4568.2.3</ext-link></mixed-citation></ref></ref-list></tp:taxon-treatment>
