# Supplementary material for: ﻿A study of Anthaxia subgen. Thailandia Bílý, 1990 from China (Coleoptera, Buprestidae, Buprestinae)
Source: Zookeys. 2023 Mar 21;1154:149–57. doi: 10.3897/zookeys.1154.97316 (PMC10207931; doi:10.3897/zookeys.1154.97316)
Supplement: XML Treatment for Anthaxia (Thailandia) rondoni [file zookeys.1154.97316-treatment3.xml]

<!DOCTYPE tp:taxon-treatment
  PUBLIC "-//TaxonX//DTD Taxonomic Treatment Publishing DTD v0 20100105//EN" "tax-treatment-NSO.dtd">
<tp:taxon-treatment xmlns:tp="http://www.plazi.org/taxpub"><tp:treatment-meta><kwd-group><label>Taxon classification</label><kwd>
                <named-content content-type="kingdom">Animalia</named-content>
              </kwd><kwd>
                <named-content content-type="order">Coleoptera</named-content>
              </kwd><kwd>
                <named-content content-type="family">Buprestidae</named-content>
              </kwd></kwd-group><mixed-citation publication-type="journal"><person-group><name><surname>Qi</surname><given-names>Zhihao</given-names></name><name><surname>Ai</surname><given-names>Hongmu</given-names></name><name><surname>He</surname><given-names>Xueyou</given-names></name><name><surname>Su</surname><given-names>Rongxiang</given-names></name><name><surname>Cai</surname><given-names>Shouping</given-names></name><name><surname>Song</surname><given-names>Haitian</given-names></name></person-group><article-title>﻿A study of <italic><tp:taxon-name><tp:taxon-name-part taxon-name-part-type="genus" reg="Anthaxia">Anthaxia</tp:taxon-name-part></tp:taxon-name></italic> subgen. <italic><tp:taxon-name><tp:taxon-name-part taxon-name-part-type="genus" reg="Anthaxia"/><tp:taxon-name-part taxon-name-part-type="subgenus" reg="Thailandia">Thailandia</tp:taxon-name-part></tp:taxon-name></italic> Bílý, 1990 from China (<tp:taxon-name><tp:taxon-name-part taxon-name-part-type="order">Coleoptera</tp:taxon-name-part></tp:taxon-name>, <tp:taxon-name><tp:taxon-name-part taxon-name-part-type="family">Buprestidae</tp:taxon-name-part></tp:taxon-name>, <tp:taxon-name><tp:taxon-name-part taxon-name-part-type="subfamily">Buprestinae</tp:taxon-name-part></tp:taxon-name>)</article-title><source>Zookeys</source><day>21</day><month>03</month><year>2023</year><volume>1154</volume><fpage>149</fpage><lpage>157</lpage><pub-id pub-id-type="doi">10.3897/zookeys.1154.97316</pub-id></mixed-citation></tp:treatment-meta><tp:nomenclature><label>﻿</label><tp:taxon-name><object-id xmlns:xlink="http://www.w3.org/1999/xlink" content-type="arpha" xlink:type="simple">56BA2DD2-38A4-5661-BD57-F5ACCD223393</object-id><tp:taxon-name-part taxon-name-part-type="genus" reg="Anthaxia">Anthaxia</tp:taxon-name-part> (<tp:taxon-name-part taxon-name-part-type="subgenus" reg="Thailandia">Thailandia</tp:taxon-name-part>) <tp:taxon-name-part taxon-name-part-type="species" reg="rondoni">rondoni</tp:taxon-name-part></tp:taxon-name><tp:taxon-authority>Baudon, 1962</tp:taxon-authority><xref ref-type="fig" rid="F3">Fig. 3</xref><tp:nomenclature-citation-list><tp:nomenclature-citation><tp:taxon-name>
                  <tp:taxon-name-part taxon-name-part-type="genus" reg="Anthaxia">Anthaxia</tp:taxon-name-part>
                  <tp:taxon-name-part taxon-name-part-type="species" reg="rondoni">rondoni</tp:taxon-name-part>
                </tp:taxon-name><comment>Baudon, 1962: 28.</comment></tp:nomenclature-citation><tp:nomenclature-citation><tp:taxon-name><tp:taxon-name-part taxon-name-part-type="genus" reg="Anthaxia">Anthaxia</tp:taxon-name-part> (<tp:taxon-name-part taxon-name-part-type="subgenus" reg="Haplanthaxia">Haplanthaxia</tp:taxon-name-part>) <tp:taxon-name-part taxon-name-part-type="species" reg="rondoni">rondoni</tp:taxon-name-part></tp:taxon-name><comment>: <xref ref-type="bibr" rid="B5">Bílý 1997</xref>: 109.</comment></tp:nomenclature-citation><tp:nomenclature-citation><tp:taxon-name><tp:taxon-name-part taxon-name-part-type="genus" reg="Anthaxia">Anthaxia</tp:taxon-name-part> (<tp:taxon-name-part taxon-name-part-type="subgenus" reg="Thailandia">Thailandia</tp:taxon-name-part>) <tp:taxon-name-part taxon-name-part-type="species" reg="rondoni">rondoni</tp:taxon-name-part></tp:taxon-name><comment>: <xref ref-type="bibr" rid="B6">Bílý 2004</xref>: 2.</comment></tp:nomenclature-citation></tp:nomenclature-citation-list></tp:nomenclature><tp:treatment-sec sec-type="Type localiy" id="SECID0E23AE"><title>Type localiy.</title><p>Central Laos, Tha Ngon.</p></tp:treatment-sec><tp:treatment-sec sec-type="material" id="SECID0EA4AE"><title>Material examined.</title><p>1♀ (<named-content xmlns:xlink="http://www.w3.org/1999/xlink" content-type="dwc:institutional_code" xlink:title="Kunming Institute of Zoology, Chinese Academy of Sciences, Kunming, China" xlink:href="http://grbio.org/institution/kunming-institute-zoology-chinese-academy-sciences" xlink:type="simple">KIZ</named-content>): China, Yunnan Province, Nujiang of the Lisu Autonomous Prefecture, Lushui City [泸水市], Liuku [六库], 11.VI.1983, Yong-Han Long leg.</p></tp:treatment-sec><tp:treatment-sec sec-type="distribution" id="SECID0EU4AE"><title>Distribution.</title><p>China (Yunnan); Thailand; Laos; Vietnam; India (verification needed).</p></tp:treatment-sec><tp:treatment-sec sec-type="remarks" id="SECID0EZ4AE"><title>Remarks.</title><p>The colour and pattern of this species are variable. Body usually metallic blue or metallic green; elytra usually with two large, basal, black spots (see <xref ref-type="bibr" rid="B2">Baudon 1966</xref>: pl. 4 fig. b; <xref ref-type="bibr" rid="B7">Bílý 2005</xref>: fig. 3) or black part not separated by light part, forming a black Y-shape in the middle (Fig. <xref ref-type="fig" rid="F3">3A</xref>; <xref ref-type="bibr" rid="B8">Bílý 2019</xref>: fig. 18).</p><fig id="F3" position="float" orientation="portrait"><object-id xmlns:xlink="http://www.w3.org/1999/xlink" content-type="doi" xlink:type="simple">10.3897/zookeys.1154.97316.figure3</object-id><object-id xmlns:xlink="http://www.w3.org/1999/xlink" content-type="arpha" xlink:type="simple">E521D6CE-84DF-509A-BE24-F1F6FA13BB71</object-id><label>Figure 3.</label><caption><p>Female habitus of <tp:taxon-name><tp:taxon-name-part taxon-name-part-type="genus" reg="Anthaxia">Anthaxia</tp:taxon-name-part> (<tp:taxon-name-part taxon-name-part-type="subgenus" reg="Thailandia">Thailandia</tp:taxon-name-part>) <tp:taxon-name-part taxon-name-part-type="species" reg="rondoni">rondoni</tp:taxon-name-part></tp:taxon-name> Baudon, 1962 (Yunnan) <bold>A</bold> dorsal view <bold>B</bold> ventral view <bold>C</bold> anal ventrite. Scale bars: 1 mm (<bold>A, B</bold>), 0.2 mm (<bold>C</bold>).</p></caption><graphic xmlns:xlink="http://www.w3.org/1999/xlink" xlink:href="zookeys-1154-149_article-97316__-g003.jpg" position="float" orientation="portrait" xlink:type="simple" id="oo_827970.jpg"><uri content-type="original_file" xlink:type="simple">https://binary.pensoft.net/fig/827970</uri></graphic></fig><p><xref ref-type="bibr" rid="B9">Bílý (2022)</xref> first reported the occurrence of <tp:taxon-name><tp:taxon-name-part taxon-name-part-type="genus" reg="Anthaxia">A.</tp:taxon-name-part> (<tp:taxon-name-part taxon-name-part-type="subgenus" reg="Thailandia">T.</tp:taxon-name-part>) <tp:taxon-name-part taxon-name-part-type="species" reg="rondoni">rondoni</tp:taxon-name-part></tp:taxon-name> from Yunnan, China. This is also the first record of the subgenus <tp:taxon-name><tp:taxon-name-part taxon-name-part-type="genus" reg="Anthaxia"/><tp:taxon-name-part taxon-name-part-type="subgenus" reg="Thailandia">Thailandia</tp:taxon-name-part></tp:taxon-name> in China. Unfortunately, neither figures nor collecting data of this species from China were given, while a specimen from “India” was provided in the colour figures. India was also a new record of this species but not mentioned in the catalogue’s distribution information. Thus, the distribution of <tp:taxon-name><tp:taxon-name-part taxon-name-part-type="genus" reg="Anthaxia">A.</tp:taxon-name-part> (<tp:taxon-name-part taxon-name-part-type="subgenus" reg="Thailandia">T.</tp:taxon-name-part>) <tp:taxon-name-part taxon-name-part-type="species" reg="rondoni">rondoni</tp:taxon-name-part></tp:taxon-name> in Yunnan and India is uncertain. Moreover, the distribution of the species in Vietnam (<xref ref-type="bibr" rid="B7">Bílý 2005</xref>) seems to be missing from the newest catalogue (<xref ref-type="bibr" rid="B9">Bílý 2022</xref>). In our study, the habitus (Fig. <xref ref-type="fig" rid="F3">3A, B</xref>) and anal ventrite (Fig. <xref ref-type="fig" rid="F3">3C</xref>) of a female <tp:taxon-name><tp:taxon-name-part taxon-name-part-type="genus" reg="Anthaxia">A.</tp:taxon-name-part> (<tp:taxon-name-part taxon-name-part-type="subgenus" reg="Thailandia">T.</tp:taxon-name-part>) <tp:taxon-name-part taxon-name-part-type="species" reg="rondoni">rondoni</tp:taxon-name-part></tp:taxon-name> from Yunnan are figured for the first time, and the collecting data confirms the occurrence of the species in Yunnan.</p><p>According to <xref ref-type="bibr" rid="B7">Bílý’s (2005)</xref> description, adults of this species have been repeatedly collected in northern and central Thailand and in southern Vietnam on the flowers of <italic><tp:taxon-name><tp:taxon-name-part taxon-name-part-type="genus" reg="Castanopsis">Castanopsis</tp:taxon-name-part></tp:taxon-name></italic> sp.</p></tp:treatment-sec><ref-list><ref id="B5"><mixed-citation xmlns:xlink="http://www.w3.org/1999/xlink" xlink:type="simple"><person-group><name name-style="western"><surname>Bílý</surname><given-names>S</given-names></name></person-group> (<year>1997</year>) World catalogue of the genus <italic><tp:taxon-name><tp:taxon-name-part taxon-name-part-type="genus">Anthaxia</tp:taxon-name-part></tp:taxon-name></italic> (<tp:taxon-name><tp:taxon-name-part taxon-name-part-type="order">Coleoptera</tp:taxon-name-part></tp:taxon-name>: <tp:taxon-name><tp:taxon-name-part taxon-name-part-type="family">Buprestidae</tp:taxon-name-part></tp:taxon-name>). Folia Heyrovskyana (Suppl. 2): 3–190.</mixed-citation></ref><ref id="B6"><mixed-citation xmlns:xlink="http://www.w3.org/1999/xlink" xlink:type="simple"><person-group><name name-style="western"><surname>Bílý</surname><given-names>S</given-names></name></person-group> (<year>2004</year>) <article-title>Taxonomic studies on <tp:taxon-name><tp:taxon-name-part taxon-name-part-type="subtribe">Anthaxiina</tp:taxon-name-part></tp:taxon-name> Gory &amp; Laporte de Castelnau and Curina Hołyński (<tp:taxon-name><tp:taxon-name-part taxon-name-part-type="order">Coleoptera</tp:taxon-name-part></tp:taxon-name>: <tp:taxon-name><tp:taxon-name-part taxon-name-part-type="family">Buprestidae</tp:taxon-name-part></tp:taxon-name>).</article-title><source>Zootaxa</source><volume>555</volume>(<issue>1</issue>): <fpage>1</fpage>–<lpage>11</lpage>. <ext-link xlink:href="10.11646/zootaxa.555.1.1" ext-link-type="doi" xlink:type="simple">https://doi.org/10.11646/zootaxa.555.1.1</ext-link></mixed-citation></ref><ref id="B2"><mixed-citation xmlns:xlink="http://www.w3.org/1999/xlink" xlink:type="simple"><person-group><name name-style="western"><surname>Baudon</surname><given-names>A</given-names></name></person-group> (<year>1966</year>) <article-title>Catalogue commenté des <tp:taxon-name><tp:taxon-name-part taxon-name-part-type="family">Buprestidae</tp:taxon-name-part></tp:taxon-name> récoltés au Laos (premiere partie).</article-title><source>Mémoirs de la Société Royale Entomologique de Belgique</source><volume>30</volume>: <fpage>1</fpage>–<lpage>80</lpage>.</mixed-citation></ref><ref id="B7"><mixed-citation xmlns:xlink="http://www.w3.org/1999/xlink" xlink:type="simple"><person-group><name name-style="western"><surname>Bílý</surname><given-names>S</given-names></name></person-group> (<year>2005</year>) <article-title>A revision of the subgenus <tp:taxon-name><tp:taxon-name-part taxon-name-part-type="genus"/><tp:taxon-name-part taxon-name-part-type="subgenus">Thailandia</tp:taxon-name-part></tp:taxon-name> (<tp:taxon-name><tp:taxon-name-part taxon-name-part-type="order">Coleoptera</tp:taxon-name-part></tp:taxon-name>: <tp:taxon-name><tp:taxon-name-part taxon-name-part-type="family">Buprestidae</tp:taxon-name-part></tp:taxon-name>: <italic><tp:taxon-name><tp:taxon-name-part taxon-name-part-type="genus">Anthaxia</tp:taxon-name-part></tp:taxon-name></italic>).</article-title><source>Folia Heyrovskyana, Serie A</source><volume>13</volume>: <fpage>35</fpage>–<lpage>43</lpage>.</mixed-citation></ref><ref id="B8"><mixed-citation xmlns:xlink="http://www.w3.org/1999/xlink" xlink:type="simple"><person-group><name name-style="western"><surname>Bílý</surname><given-names>S</given-names></name></person-group> (<year>2019</year>) <article-title>Subgeneric classification of the genus <italic><tp:taxon-name><tp:taxon-name-part taxon-name-part-type="genus">Anthaxia</tp:taxon-name-part></tp:taxon-name></italic> Eschscholtz, 1829 (<tp:taxon-name><tp:taxon-name-part taxon-name-part-type="order">Coleoptera</tp:taxon-name-part></tp:taxon-name>: <tp:taxon-name><tp:taxon-name-part taxon-name-part-type="family">Buprestidae</tp:taxon-name-part></tp:taxon-name>: <tp:taxon-name><tp:taxon-name-part taxon-name-part-type="tribe">Anthaxiini</tp:taxon-name-part></tp:taxon-name>).</article-title><source>Zootaxa</source><volume>4568</volume>(<issue>2</issue>): <fpage>261</fpage>–<lpage>278</lpage>. <ext-link xlink:href="10.11646/zootaxa.4568.2.3" ext-link-type="doi" xlink:type="simple">https://doi.org/10.11646/zootaxa.4568.2.3</ext-link></mixed-citation></ref><ref id="B9"><mixed-citation xmlns:xlink="http://www.w3.org/1999/xlink" xlink:type="simple"><person-group><name name-style="western"><surname>Bílý</surname><given-names>S</given-names></name></person-group> (<year>2022</year>) <source>World Catalogue of the Tribe <tp:taxon-name><tp:taxon-name-part taxon-name-part-type="tribe">Anthaxiini</tp:taxon-name-part></tp:taxon-name> (<tp:taxon-name><tp:taxon-name-part taxon-name-part-type="order">Coleoptera</tp:taxon-name-part></tp:taxon-name>: <tp:taxon-name><tp:taxon-name-part taxon-name-part-type="family">Buprestidae</tp:taxon-name-part></tp:taxon-name>).</source><publisher-name>Jan Farkač</publisher-name>, <publisher-loc>Prague</publisher-loc>, <size units="page">260 pp</size>.</mixed-citation></ref></ref-list></tp:taxon-treatment>
